# Supplementary material for: Genome-Wide Identification and Expression Analysis of RLCK-VII Subfamily Genes Reveal Their Roles in Stress Responses of Upland Cotton
Source: Plants (Basel). 2023 Sep 4;12(17):3170. doi: 10.3390/plants12173170 (PMC10490013; doi:10.3390/plants12173170)
Supplement: Supplementary file 1 [file plants-12-03170-s001.zip]

Archive with 1 entries (1 files):
- plants-2533066-supplementary.pdf
